# Supplementary material for: The Influence of Caramel Carbon Quantum Dots and Caramel on Platelet Aggregation, Protein Glycation and Lipid Peroxidation
Source: Antioxidants (Basel). 2023 Dec 20;13(1):13. doi: 10.3390/antiox13010013 (PMC10812612; doi:10.3390/antiox13010013)
Supplement: Supplementary file 1 [file antioxidants-13-00013-s001.zip]

Archive with 1 entries (1 files):
- antioxidants-2715361-supplementary.pdf
